# Supplementary material for: The Effect of Sterilization on the Characteristics of Silk Fibroin Nanoparticles
Source: Polymers (Basel). 2022 Jan 26;14(3):498. doi: 10.3390/polym14030498 (PMC8840090; doi:10.3390/polym14030498)
Supplement: Supplementary file 1 [file polymers-14-00498-s001.zip]

Archive with 1 entries (1 files):
- polymers-1516575-supplementary.pdf
